# Supplementary material for: Design of Physicochemical Properties of Eggs as a Result of Modification of the Fat Fraction of Laying Feed
Source: Molecules. 2024 Mar 11;29(6):1242. doi: 10.3390/molecules29061242 (PMC10975122; doi:10.3390/molecules29061242)
Supplement: Supplementary file 1 [file molecules-29-01242-s001.zip]

Archive with 1 entries (1 files):
- molecules-2892481-supplementary.pdf
